# Supplementary material for: Diagnostic Accuracy of Loopamp Trypanosoma brucei Detection Kit for Diagnosis of Human African Trypanosomiasis in Clinical Samples
Source: PLoS Negl Trop Dis. 2013 Oct 17;7(10):e2504. doi: 10.1371/journal.pntd.0002504 (PMC3798548; doi:10.1371/journal.pntd.0002504)
Supplement: Table S1 — Excel spreadsheet with the raw data of the reference tests and index test in the study population. (XLS) [file pntd.0002504.s003.xls]

## Sheet: PATIENTS & SUSPECTS
CODE	TITRE CATT ST	SG	CTC	mAECT-sang total	Maect BC	LCR TRYP COMPT	LCR TrypSCM	STATUT	T.L. 1	T.L. 2	PCR 1	PCR 2	LAMP 1	LAMP 2
1001	16	POS	NEG	POS	POS	NEG	NOT DONE	THA	P	P	1	1	1	1
1002	32	POS	NOT DONE	POS	POS	NEG	NOT DONE	THA	P	P	0	1	1	0
1003	16	NEG	POS	POS	POS	NEG	NOT DONE	THA	P	P	1	1	1	1
1004	4	POS	NEG	POS	POS	NEG	NOT DONE	THA	P	P	1	1	1	1
1005	8	POS	NEG	NEG	NEG	NOT DONE	NOT DONE	THA	P	P	1	1	1	1
1006	32	POS	NEG	NEG	POS	NEG	NOT DONE	THA	P	P	1	1	1	1
1007	32	NEG	NEG	NEG	POS	NEG	NOT DONE	THA	P	P	0	0	0	0
1008	4	NOT DONE	NEG	NEG	NEG	NOT DONE	NOT DONE	SUSPECT	N	N	0	0	0	0
1009	32	POS	POS	POS	POS	NEG	NOT DONE	THA	P	P	1	1	1	1
1010	16	POS	POS	POS	POS	NEG	NOT DONE	THA	P	P	1	1	1	1
1011	8	POS	NEG	NEG	NEG	NEG	NOT DONE	THA	P	P	1	1	1	1
1012	16	NOT DONE	POS	POS	POS	NEG	NOT DONE	THA	P	N	1	1	1	1
1013	32	NOT DONE	NEG	NEG	POS	NEG	NOT DONE	THA	P	P	1	1	1	1
1014	4	NOT DONE	NEG	NEG	NEG	NOT DONE	NOT DONE	SUSPECT	P	P	0	1	0	1
1015	16	NOT DONE	POS	POS	POS	NEG	NOT DONE	THA	P	P	1	1	1	1
1016	32	NOT DONE	NEG	NEG	NEG	NOT DONE	NOT DONE	SUSPECT	P	P	0	0	0	1
1017	32	NOT DONE	NEG	POS	POS	NEG	NOT DONE	THA	P	P	0	1	1	1
1018	8	NOT DONE	NEG	NEG	NEG	NOT DONE	NOT DONE	SUSPECT	N	N	1	0	0	0
1019	16	NEG	POS	POS	POS	POS	NOT DONE	THA	P	P	1	1	1	1
1020	32	NOT DONE	NEG	NEG	NEG	NEG	NOT DONE	SUSPECT	P	P	0	0	0	0
1021	32	NEG	NEG	NEG	NEG	NEG	NOT DONE	SUSPECT	P	P	0	0	0	0
1022	32	NOT DONE	NEG	NEG	POS	NEG	NOT DONE	THA	P	P	0	0	1	0
1023	16	NOT DONE	NEG	POS	POS	NEG	NOT DONE	THA	P	P	0	0	0	1
1024	32	NEG	NEG	NEG	NEG	NEG	NOT DONE	SUSPECT	P	P	0	0	0	0
1025	8	NEG	NEG	POS	POS	NEG	NOT DONE	THA	P	P	1	1	1	1
1026	8	NOT DONE	NEG	NEG	NEG	NEG	NOT DONE	SUSPECT	P	P	0	0	0	0
1027	4	NEG	NEG	NEG	NEG	NOT DONE	NOT DONE	SUSPECT	P	P	1	0	1	0
1028	32	NOT DONE	NEG	NEG	NEG	NEG	NOT DONE	SUSPECT	P	P	1	1	1	1
1029	32	NOT DONE	NOT DONE	POS	POS	NEG	NOT DONE	THA	P	P	1	1	1	1
1030	4	NOT DONE	NEG	NEG	NEG	NOT DONE	NOT DONE	SUSPECT	N	N	0	0	0	0
1031	32	NOT DONE	POS	POS	POS	NEG	NOT DONE	THA	P	P	1	1	1	1
1032	8	POS	NEG	NEG	NEG	NEG	NOT DONE	THA	P	P	1	1	1	1
1033	4	POS	POS	POS	POS	NEG	NOT DONE	THA	P	P	1	1	1	1
1034	4	NOT DONE	NEG	NEG	NEG	NOT DONE	NOT DONE	SUSPECT	N	N	0	0	0	0
1035	4	NOT DONE	NEG	NEG	NEG	NOT DONE	NOT DONE	SUSPECT	P	P	0	0	0	0
1036	2	NEG	NEG	NEG	NEG	NOT DONE	NOT DONE	SUSPECT	N	N	0	0	0	0
1037	4	NOT DONE	NEG	NEG	POS	NEG	NOT DONE	THA	P	P	1	1	1	1
1038	16	POS	NEG	POS	POS	POS	NOT DONE	THA	P	P	1	1	1	1
1039	16	NEG	NEG	POS	POS	NEG	NOT DONE	THA	P	P	0	1	1	0
1040	0	NOT DONE	POS	POS	POS	NEG	NOT DONE	THA	P	N	1	1	1	1
1041	0	NEG	NEG	NEG	NEG	NOT DONE	NOT DONE	SUSPECT	N	N	1	0	0	0
1042	8	NEG	NEG	POS	POS	NEG	NOT DONE	THA	P	P	1	1	1	1
1043	32	NEG	NEG	POS	POS	POS	NOT DONE	THA	P	P	1	1	1	1
1044	32	POS	NEG	POS	POS	NEG	NOT DONE	THA	P	P	1	1	1	1
1045	0	POS	NEG	NEG	NEG	NEG	NOT DONE	THA	N	N	0	0	0	0
1046	32	POS	POS	POS	POS	POS	NOT DONE	THA	P	P	1	1	1	1
1047	4	NOT DONE	NEG	NEG	NEG	NOT DONE	NOT DONE	SUSPECT	N	N	0	0	0	0
1048	4	NOT DONE	NEG	NEG	NEG	NOT DONE	NOT DONE	SUSPECT	N	N	0	0	0	0
1049	0	NEG	NEG	NEG	NEG	NOT DONE	NOT DONE	SUSPECT	N	N	0	0	0	0
1050	2	NEG	NEG	NEG	NEG	NOT DONE	NOT DONE	SUSPECT	N	N	0	0	0	0
1051	32	NOT DONE	NEG	NEG	NEG	NEG	NOT DONE	SUSPECT	P	P	0	0	0	0
1052	32	NOT DONE	NEG	NEG	POS	NEG	NOT DONE	THA	P	P	0	1	0	1
1053	16	NOT DONE	NEG	NEG	NEG	POS	NOT DONE	THA	P	P	0	0	0	0
1054	16	NEG	NEG	POS	POS	NEG	NOT DONE	THA	N	N	1	1	1	1
1055	8	NOT DONE	NEG	NEG	NEG	NOT DONE	NOT DONE	SUSPECT	N	N	0	0	0	1
1056	8	NOT DONE	NEG	NEG	NEG	NOT DONE	NOT DONE	SUSPECT	P	P	0	0	0	0
1057	32	POS	POS	POS	POS	NEG	NOT DONE	THA	P	P	1	1	1	1
1058	16	NOT DONE	NEG	NEG	POS	NOT DONE	NOT DONE	THA	N	N	1	1	1	1
1059	2	NEG	NEG	NEG	NEG	NOT DONE	NOT DONE	SUSPECT	N	N	0	0	0	0
1060	8	NOT DONE	NEG	NEG	NEG	NOT DONE	NOT DONE	SUSPECT	P	P	0	0	0	0
1061	32	NOT DONE	NEG	NEG	NEG	NEG	NOT DONE	SUSPECT	P	P	0	0	0	0
1062	8	NOT DONE	POS	POS	POS	NEG	NOT DONE	THA	P	P	1	1	1	1
1063	8	POS	NOT DONE	POS	POS	NEG	NOT DONE	THA	P	P	1	1	1	1
1064	16	NOT DONE	NEG	NEG	NEG	NOT DONE	NOT DONE	SUSPECT	P	P	1	0	0	0
1065	8	NEG	NEG	NEG	NEG	NOT DONE	NOT DONE	SUSPECT	N	N	0	0	0	0
1066	4	NEG	NOT DONE	NEG	NEG	NOT DONE	NOT DONE	SUSPECT	P	P	0	0	0	0
1067	32	POS	NEG	POS	POS	NEG	NOT DONE	THA	P	P	1	1	1	1
1068	16	POS	NOT DONE	POS	POS	NEG	NOT DONE	THA	P	P	1	1	1	1
1069	16	POS	POS	POS	POS	NEG	NOT DONE	THA	N	N	1	1	1	1
1070	4	NEG	NEG	NEG	NEG	NOT DONE	NOT DONE	SUSPECT	P	P	0	0	0	0
1071	8	NEG	POS	POS	POS	NEG	NOT DONE	THA	P	P	1	1	1	1
1072	16	NOT DONE	NEG	POS	POS	NEG	NOT DONE	THA	N	N	1	1	1	1
1073	2	NEG	NEG	NEG	NEG	NOT DONE	NOT DONE	SUSPECT	P	P	0	0	0	0
1074	8	POS	POS	POS	POS	NEG	NOT DONE	THA	P	P	1	1	1	1
1075	8	POS	POS	POS	POS	NEG	NOT DONE	THA	P	P	1	1	1	1
1076	32	POS	NEG	POS	POS	POS	NOT DONE	THA	P	P	1	1	1	1
1077	8	NOT DONE	NEG	POS	POS	POS	NOT DONE	THA	P	P	1	1	1	1
1078	32	POS	NEG	NEG	POS	NEG	NOT DONE	THA	P	P	1	1	1	1
1079	4	NOT DONE	NEG	NEG	POS	NEG	NOT DONE	THA	N	N	1	0	1	1
1080	NOT DONE	NOT DONE	NEG	NEG	NEG		NOT DONE	SUSPECT	P	P	0	0	0	0
1081	8	NOT DONE	POS	POS	POS	NEG	NOT DONE	THA	N	N	1	1	1	1
1082	2	NEG	NEG	NEG	NEG	NOT DONE	NOT DONE	SUSPECT	N	N	0	0	0	0
1083	4	NOT DONE	NEG	NEG	NEG	NOT DONE	NOT DONE	SUSPECT	N	N	0	0	0	0
1084	4	NOT DONE	NEG	NEG	NEG	NOT DONE	NOT DONE	SUSPECT	N	N	0	0	0	0
1085	4	NEG	NEG	NEG	NEG	NOT DONE	NOT DONE	SUSPECT	P	P	0	0	0	0
1086	8	NOT DONE	POS	POS	POS	NEG	NOT DONE	THA	P	P	1	1	1	1
1087	16	POS	POS	POS	POS	NEG	NOT DONE	THA	N	N	1	1	1	1
1088	8	NOT DONE	NEG	NEG	NEG	NOT DONE	NOT DONE	SUSPECT	N	N	0	0	0	0
1089	2	NEG	NEG	NEG	NEG	NOT DONE	NOT DONE	SUSPECT	N	N	1	1	0	0
1090	2	NEG	NEG	NEG	NEG	NOT DONE	NOT DONE	SUSPECT	P	P	0	0	0	0
1091	8	POS	NEG	NEG	NEG	NEG	NOT DONE	THA	P	P	1	1	1	1
1092	16	POS	POS	POS	POS	NOT DONE	NOT DONE	THA	P	P	1	1	1	1
1093	8	POS	POS	POS	POS	NEG	NOT DONE	THA	N	N	1	1	1	1
1094	4	NOT DONE	NEG	NEG	NEG	NOT DONE	NOT DONE	SUSPECT	N	N	0	0	0	0
1095	4	NEG	NEG	NEG	NEG	NOT DONE	NOT DONE	SUSPECT	P	P	0	0	0	0
1096	0	POS	NEG	POS	POS	NEG	NOT DONE	THA	P	P	1	1	1	1
1097	16	POS	POS	POS	POS	NEG	NOT DONE	THA	P	P	1	1	1	1
1098	16	NOT DONE	POS	POS	POS	NEG	NOT DONE	THA	N	N	1	1	1	1
1099	8	NOT DONE	NEG	NEG	NEG	NOT DONE	NOT DONE	SUSPECT	P	P	0	0	0	0
1100	32	POS	NEG	NEG	NEG	NEG	NOT DONE	THA	P	P	0	0	1	0
1101	32	POS	POS	POS	POS	NEG	NOT DONE	THA	N	N	1	1	1	1
1102	2	NEG	NEG	NEG	NEG	NOT DONE	NOT DONE	SUSPECT	N	N	0	0	0	0
1103	2	NEG	NEG	NEG	NEG	NOT DONE	NOT DONE	SUSPECT	P	P	0	0	0	0
1104	32	NOT DONE	NEG	NEG	NEG	POS	NOT DONE	THA	P	P	0	0	0	0
1105	8	NOT DONE	NEG	POS	POS	POS	NOT DONE	THA	N	N	1	1	1	1
1106	32	NEG	NEG	NEG	POS	NEG	NOT DONE	THA	N	N	0	0	0	0
1107	4	NOT DONE	NEG	NEG	NEG	NEG	NOT DONE	SUSPECT	P	P	0	0	0	0
1108	16	NOT DONE	POS	POS	POS	NEG	NOT DONE	THA	P	P	1	1	1	1
1109	16	NOT DONE	POS	POS	POS	NEG	NOT DONE	THA	N	N	1	1	1	1
1110	8	NOT DONE	NEG	NEG	NEG	NOT DONE	NOT DONE	SUSPECT	P	P	0	0	0	0
1111	8	NOT DONE	POS	POS	POS	NEG	NOT DONE	THA	P	P	1	1	1	1
1112	16	POS	NEG	NEG	POS	NEG	NOT DONE	THA	P	P	1	1	1	1
1113	8	NOT DONE	NEG	POS	POS	NEG	NOT DONE	THA	P	P	1	1	1	1
1114	4	NOT DONE	NEG	POS	NEG	NEG	NOT DONE	THA	P	P	1	1	1	1
1115	16	POS	NEG	POS	POS	NEG	NOT DONE	THA	P	P	1	1	1	1
1116	32	POS	NEG	POS	POS	NEG	NOT DONE	THA	N	N	1	1	1	1
1117	32	NEG	POS	POS	POS	NEG	NOT DONE	THA	P	P	1	1	1	1
1118	16	NOT DONE	NEG	NEG	POS	NEG	NOT DONE	THA	N	N	1	1	1	1
1119	2	NOT DONE	NEG	NEG	NEG	NOT DONE	NOT DONE	SUSPECT	P	P	0	0	0	0
1120	4	POS	POS	POS	POS	NOT DONE	NOT DONE	THA	N	N	1	1	1	1
1121	8	NOT DONE	NEG	NEG	NEG	NOT DONE	NOT DONE	SUSPECT	N	N	0	0	0	1
1122	8	NOT DONE	NEG	NEG	NEG	NOT DONE	NOT DONE	SUSPECT	N	N	0	0	0	0
1123	8	NOT DONE	NEG	NEG	NEG	NOT DONE	NOT DONE	SUSPECT	P	P	0	0	0	0
1124	4	NEG	POS	POS	POS	NEG	NOT DONE	THA	P	P	1	1	1	1
1125	8	POS	POS	POS	POS	NEG	NOT DONE	THA	P	P	1	1	1	1
1126	8	NOT DONE	NEG	POS	POS	NEG	NOT DONE	THA	N	N	0	1	1	1
1127	4	NOT DONE	NEG	NEG	NEG	NOT DONE	NOT DONE	SUSPECT	N	N	0	0	0	0
1128	4	NOT DONE	NEG	NEG	NEG	NOT DONE	NOT DONE	SUSPECT	P	P	1	1	0	1
1129	16	NOT DONE	POS	POS	POS	NEG	NOT DONE	THA	P	P	1	1	1	1
1130	16	POS	POS	POS	POS	NEG	NOT DONE	THA	P	P	1	1	1	1
1131	8	NOT DONE	POS	POS	POS	NEG	NOT DONE	THA	P	P	1	1	1	1
1132	32	POS	POS	POS	POS	NEG	NOT DONE	THA	N	N	1	1	1	1
1133	4	NOT DONE	NEG	NEG	NEG	NOT DONE	NOT DONE	SUSPECT	P	P	1	0	0	0
1134	32	NOT DONE	POS	POS	POS	NEG	NOT DONE	THA	P	P	1	1	1	1
1135	4	NOT DONE	NEG	NEG	NEG	NOT DONE	NOT DONE	SUSPECT	P	P	1	0	0	0
1136	32	NOT DONE	NEG	POS	POS	POS	NOT DONE	THA	P	P	0	1	1	1
1137	8	NOT DONE	NEG	NEG	NEG	NOT DONE	NOT DONE	SUSPECT	P	P	0	1	0	1
1138	8	NOT DONE	POS	POS	POS	NEG	NOT DONE	THA	P	P	1	1	1	1
1139	32	NOT DONE	NEG	NEG	POS	NEG	NOT DONE	THA	P	P	1	1	1	0
1140	16	NOT DONE	NEG	POS	POS	NEG	NOT DONE	THA	P	P	1	1	1	1
1141	4	POS	POS	POS	POS	NEG	NOT DONE	THA	N	N	1	1	1	1
1142	4	NOT DONE	NEG	NEG	NEG	NOT DONE	NOT DONE	SUSPECT	N	N	0	1	0	0
1143	4	NOT DONE	NEG	NEG	NEG	NOT DONE	NOT DONE	SUSPECT	P	P	1	1	0	0
1144	32	NOT DONE	NEG	POS	POS	NEG	NOT DONE	THA	P	P	0	1	0	0
1145	8	NOT DONE	NEG	NEG	NEG	POS	NOT DONE	THA	P	P	1	1	1	1
1146	16	NOT DONE	NEG	POS	POS	NEG	NOT DONE	THA	P	P	1	1	1	1
1147	32	NOT DONE	NEG	POS	POS	POS	NOT DONE	THA	P	P	1	1	1	0
1148	8	NOT DONE	NEG	NEG	NEG	NOT DONE	NOT DONE	SUSPECT	P	P	0	0	0	1
1149	16	NOT DONE	NEG	POS	POS	POS	NOT DONE	THA	P	P	1	1	1	1
1150	32	NOT DONE	NEG	POS	POS	POS	NOT DONE	THA	N	N	1	1	1	1
1151	4	NOT DONE	NEG	NEG	NEG	NOT DONE	NOT DONE	SUSPECT	P	P	1	1	0	1
1152	32	NOT DONE	POS	POS	POS	NEG	NOT DONE	THA	P	P	1	1	1	1
1153	32	NOT DONE	NEG	POS	POS	POS	NOT DONE	THA	P	P	1	1	1	1
1154	16	NOT DONE	NEG	NEG	NEG	POS	NOT DONE	THA	N	N	1	0	1	1
1155	4	NOT DONE	NEG	NEG	NEG	NOT DONE	NOT DONE	SUSPECT	N	N	0	1	0	1
1156	0	NEG	NEG	NEG	NEG	NOT DONE	NOT DONE	SUSPECT	P	P	1	1	1	1
1157	32	NOT DONE	NEG	POS	POS	POS	NOT DONE	THA	P	N	1	1	1	1
1159	32	NOT DONE	NEG	NEG	POS	POS	NOT DONE	THA	P	P	1	1	1	1
1160	8	NOT DONE	POS	POS	POS	POS	NOT DONE	THA	P	P	1	1	1	1
1161	4	NOT DONE	NEG	NEG	NEG	POS	NOT DONE	THA	P	P	1	1	1	1
1162	16	NOT DONE	NEG	NEG	POS	POS	NOT DONE	THA	P	P	1	1	1	1
1163	32	POS	POS	POS	POS	POS	NOT DONE	THA	P	P	1	1	1	0
1164	32	NOT DONE	NEG	POS	POS	POS	NOT DONE	THA	P	P	1	1	1	1
1165	8	POS	NEG	POS	POS	NEG	NOT DONE	THA	N	N	1	1	1	0
1166	2	NEG	NEG	NEG	NEG	NOT DONE	NOT DONE	SUSPECT	P	P	0	0	1	0
1167	8	NEG	NEG	NEG	NEG	NEG	NOT DONE	SUSPECT	N	N	0	0	0	0
1168	4	NOT DONE	NEG	NEG	NEG	NOT DONE	NOT DONE	SUSPECT	P	P	1	0	0	1
1169	16	NOT DONE	NEG	NEG	NEG	NEG	NOT DONE	SUSPECT	N	N	0	0	0	0
1170	4	NOT DONE	NEG	NEG	NEG	NOT DONE	NOT DONE	SUSPECT	N	N	0	0	0	0
1171	2	NEG	NEG	NEG	NEG	NOT DONE	NOT DONE	SUSPECT	P	P	1	0	0	0
1172	8	NEG	POS	POS	POS	NEG	NEG	THA	P	P	1	1	1	1
1171	16	POS	POS	POS	POS	NEG	NEG	THA	P	P	1	1	1	1
1174	8	POS	POS	POS	POS	NEG	NEG	THA	P	P	1	1	1	1
1175	4	NEG	NEG	POS	POS	NEG	NEG	THA	P	P	1	1	0	0
1176	8	NOT DONE	NEG	POS	POS	NEG	POS	THA	P	P	1	1	1	1
1177	2	NEG	POS	POS	POS	NEG	NEG	THA	P	P	1	1	1	1
1178	16	POS	POS	POS	POS	NEG	NEG	THA	N	N	1	1	1	1
1179	2	NEG	NEG	NEG	NEG	NOT DONE	NOT DONE	SUSPECT	P	P	0	0	0	0
1180	32	NOT DONE	POS	POS	POS	NEG	NEG	THA	N	N	1	1	1	1
1181	4	NEG	NEG	NEG	NEG	NOT DONE	NOT DONE	SUSPECT	P	P	0	0	0	1
1182	4	NEG	NEG	POS	POS	NEG	NEG	THA	P	P	1	1	1	1
1183	32	POS	POS	POS	POS	NEG	NEG	THA	P	P	1	1	1	1
1184	4	POS	POS	POS	POS	NEG	NEG	THA	P	P	1	1	1	1
1185	4	POS	POS	POS	POS	NEG	NEG	THA	P	P	1	1	1	1
1186	4	NOT DONE	POS	POS	POS	NEG	NEG	THA	N	N	1	1	1	1
1187	4	NOT DONE	NEG	NEG	NEG	NOT DONE	NOT DONE	SUSPECT	P	P	1	0	0	0
1188	8	NOT DONE	POS	POS	POS	NEG	NEG	THA	N	N	1	1	1	1
1189	8	NOT DONE	NEG	POS	POS	NEG	NEG	THA	P	P	0	1	1	0
1190	8	POS	POS	POS	POS	NEG	NEG	THA	P	P	1	1	1	1
1191	4	NOT DONE	NEG	NEG	NEG	NOT DONE	NOT DONE	SUSPECT	P	P	0	0	0	0
1192	8	NOT DONE	NEG	NEG	NEG	NOT DONE	NOT DONE	SUSPECT	P	P	0	0	0	1
1193	8	POS	POS	POS	POS	NEG	NEG	THA	P	P	1	1	1	1
1194	4	POS	POS	POS	POS	NEG	NEG	THA	P	P	1	1	1	1
1195	8	NOT DONE	NEG	NEG	NEG	NOT DONE	NOT DONE	SUSPECT	P	P	0	0	0	0
1196	8	POS	POS	POS	POS	NEG	NEG	THA	P	P	1	1	1	1
1197	2	NEG	NEG	NEG	NEG	NOT DONE	NOT DONE	SUSPECT	N	N	0	0	0	0
1198	4	NOT DONE	NEG	NEG	NEG	NOT DONE	NOT DONE	SUSPECT	N	N	0	1	0	0
1199	4	NEG	NEG	NEG	NEG	NOT DONE	NOT DONE	SUSPECT	N	N	0	0	0	0
1200	8	NOT DONE	NEG	POS	POS	NEG	NOT DONE	THA	P	P	1	0	1	1
1201	8	NOT DONE	NEG	NEG	NEG	NOT DONE	NOT DONE	SUSPECT	P	P	0	0	0	0
1202	16	NOT DONE	POS	POS	POS	NEG	NEG	THA	P	P	1	1	1	1
1203	8	NOT DONE	POS	POS	POS	NEG	NEG	THA	P	P	1	1	1	1
1204	8	POS	POS	POS	POS	NEG	NEG	THA	P	P	1	1	1	1
1205	4	NOT DONE	NEG	NEG	NEG	NOT DONE	NOT DONE	SUSPECT	N	N	0	1	0	0
1206	4	NEG	NEG	NEG	NEG	NOT DONE	NOT DONE	SUSPECT	P	P	1	1	0	1
1207	16	NOT DONE	POS	POS	POS	NEG	NOT DONE	THA	P	P	1	1	1	1
1208	16	NOT DONE	NEG	POS	POS	NEG	NEG	THA	P	P	1	0	1	0
1209	4	NOT DONE	NEG	NEG	NEG	NOT DONE	NOT DONE	SUSPECT	N	N	0	0	0	0
1210	4	NOT DONE	NEG	POS	POS	NEG	NOT DONE	THA	P	P	1	1	1	1
1211	8	NOT DONE	NEG	NEG	NEG	NOT DONE	NOT DONE	SUSPECT	P	P	0	0	0	0
1212	4	NOT DONE	NEG	NEG	NEG	NOT DONE	NOT DONE	SUSPECT	P	P	1	1	1	1
1213	4	NOT DONE	NEG	POS	POS	NEG	NOT DONE	THA	P	P	0	0	0	0
1214	16	NOT DONE	NEG	NEG	NEG	NOT DONE	NOT DONE	SUSPECT	N	N	0	0	0	0
1215	16	NOT DONE	NEG	NEG	POS	NEG	NOT DONE	THA	P	P	1	1	1	1
1216	8	NOT DONE	NEG	NEG	NEG	NOT DONE	NOT DONE	SUSPECT	P	P	1	0	0	0
1217	4	NOT DONE	NEG	NEG	NEG	NOT DONE	NOT DONE	SUSPECT	P	P	0	0	0	0
1218	4	NOT DONE	NEG	NEG	NEG	NOT DONE	NOT DONE	SUSPECT	P	P	0	0	0	0
1219	4	NOT DONE	NEG	NEG	NEG	NOT DONE	NOT DONE	SUSPECT	P	N	0	0	0	0
1220	8	NOT DONE	NEG	NEG	NEG	NOT DONE	NOT DONE	SUSPECT	P	P	0	0	0	1
1221	16	NOT DONE	NEG	NEG	NEG	NOT DONE	NOT DONE	SUSPECT	P	P	0	0	0	0
1222	32	NEG	NEG	NEG	NEG	NEG	NEG	SUSPECT	P	N	1	1	1	1
1223	32	NEG	NEG	NEG	NEG	NEG	NEG	SUSPECT	P	P	1	1	0	0
1224	32	NEG	POS	POS	POS	NEG	POS	THA	P	P	1	1	1	1
1225	16	NEG	POS	POS	POS	NEG	NEG	THA	P	P	1	1	1	1
1226	2	NEG	NEG	NEG	NEG	NOT DONE	NOT DONE	SUSPECT	N	N	1	1	1	1
1227	32	NOT DONE	POS	POS	POS	NEG	NEG	THA	P	P	1	1	1	1
1228	8	NOT DONE	NEG	POS	POS	NEG	NOT DONE	THA	P	P	1	1	1	1
1229	8	NOT DONE	POS	POS	POS	NEG	NOT DONE	THA	P	P	1	1	1	1
1230	8	POS	NEG	POS	POS	NEG	NOT DONE	THA	P	P	1	1	1	1
1232	32	POS	NEG	POS	POS	NEG	NOT DONE	THA	P	P	1	1	1	1
1232	32	POS	NEG	POS	POS	NEG	NOT DONE	THA	P	P	1	1	1	1
1233	8	POS	POS	POS	POS	NEG	NOT DONE	THA	P	P	1	1	1	1
1234	32	NOT DONE	POS	POS	POS	NEG	NOT DONE	THA	N	N	0	0	1	1
1235	32	NEG	NEG	NEG	NEG	NEG	NOT DONE	SUSPECT	P	P	0	0	0	0
1236	16	NEG	NEG	NEG	NEG	NEG	NOT DONE	SUSPECT	P	P	1	1	1	1
1237	4	NEG	NEG	NEG	NEG	NOT DONE	NOT DONE	SUSPECT	N	N	0	0	0	0
020C	NEG	NOT DONE	NOT DONE	NEG	NOT DONE	NOT DONE	NOT DONE	SUSPECT	P	N	0	0	0	0
029C	NEG	NOT DONE	NOT DONE	NEG	NOT DONE	NOT DONE	NOT DONE	SUSPECT	N	P	0	0	0	0
049C	NEG	NOT DONE	NOT DONE	NEG	NOT DONE	NOT DONE	NOT DONE	SUSPECT	P	P	0	0	0	0

## Sheet: CONTROLS
CODE	CATT	SG	CTC	mAECT-sang total	Maect BC	LCR TRYP COMPT	LCR TrypSCM	STATUT	T.L. 1	T.L. 2	PCR 1	PCR 2	LAMP 1	LAMP 2
001C	NEG	NOT DONE	NOT DONE	NEG	NOT DONE	NOT DONE	NOT DONE	CONTROLE	NEG	NEG	0	0	0	0
002C	NEG	NOT DONE	NOT DONE	NEG	NOT DONE	NOT DONE	NOT DONE	CONTROLE	NEG	NEG	0	0	0	0
003C	NEG	NOT DONE	NOT DONE	NEG	NOT DONE	NOT DONE	NOT DONE	CONTROLE	NEG	NEG	0	0	0	0
004C	NEG	NOT DONE	NOT DONE	NEG	NOT DONE	NOT DONE	NOT DONE	CONTROLE	NEG	NEG	0	0	0	0
005C	NEG	NOT DONE	NOT DONE	NEG	NOT DONE	NOT DONE	NOT DONE	CONTROLE	NEG	NEG	0	0	0	0
006C	NEG	NOT DONE	NOT DONE	NEG	NOT DONE	NOT DONE	NOT DONE	CONTROLE	NEG	NEG	0	0	0	0
007C	NEG	NOT DONE	NOT DONE	NEG	NOT DONE	NOT DONE	NOT DONE	CONTROLE	NEG	NEG	0	0	1	1
008C	NEG	NOT DONE	NOT DONE	NEG	NOT DONE	NOT DONE	NOT DONE	CONTROLE	NEG	NEG	0	1	0	0
009C	NEG	NOT DONE	NOT DONE	NEG	NOT DONE	NOT DONE	NOT DONE	CONTROLE	NEG	NEG	0	0	0	0
010C	NEG	NOT DONE	NOT DONE	NEG	NOT DONE	NOT DONE	NOT DONE	CONTROLE	NEG	NEG	0	0	0	0
012C	NEG	NOT DONE	NOT DONE	NEG	NOT DONE	NOT DONE	NOT DONE	CONTROLE	NEG	NEG	0	0	0	0
013C	NEG	NOT DONE	NOT DONE	NEG	NOT DONE	NOT DONE	NOT DONE	CONTROLE	NEG	NEG	0	0	0	0
014C	NEG	NOT DONE	NOT DONE	NEG	NOT DONE	NOT DONE	NOT DONE	CONTROLE	NEG	NEG	0	0	0	0
015C	NEG	NOT DONE	NOT DONE	NEG	NOT DONE	NOT DONE	NOT DONE	CONTROLE	NEG	NEG	0	0	0	0
016C	NEG	NOT DONE	NOT DONE	NEG	NOT DONE	NOT DONE	NOT DONE	CONTROLE	NEG	NEG	0	0	0	0
017C	NEG	NOT DONE	NOT DONE	NEG	NOT DONE	NOT DONE	NOT DONE	CONTROLE	NEG	NEG	0	0	0	0
018C	NEG	NOT DONE	NOT DONE	NEG	NOT DONE	NOT DONE	NOT DONE	CONTROLE	NEG	NEG	0	0	0	0
019C	NEG	NOT DONE	NOT DONE	NEG	NOT DONE	NOT DONE	NOT DONE	CONTROLE	NEG	NEG	0	0	0	0
021C	NEG	NOT DONE	NOT DONE	NEG	NOT DONE	NOT DONE	NOT DONE	CONTROLE	NEG	NEG	0	0	0	0
022C	NEG	NOT DONE	NOT DONE	NEG	NOT DONE	NOT DONE	NOT DONE	CONTROLE	NEG	NEG	0	0	0	0
023C	NEG	NOT DONE	NOT DONE	NEG	NOT DONE	NOT DONE	NOT DONE	CONTROLE	NEG	NEG	0	0	0	0
024C	NEG	NOT DONE	NOT DONE	NEG	NOT DONE	NOT DONE	NOT DONE	CONTROLE	NEG	NEG	0	0	0	0
025C	NEG	NOT DONE	NOT DONE	NEG	NOT DONE	NOT DONE	NOT DONE	CONTROLE	NEG	NEG	0	0	0	0
026C	NEG	NOT DONE	NOT DONE	NEG	NOT DONE	NOT DONE	NOT DONE	CONTROLE	NEG	NEG	0	0	0	0
027C	NEG	NOT DONE	NOT DONE	NEG	NOT DONE	NOT DONE	NOT DONE	CONTROLE	NEG	NEG	0	0	0	0
028C	NEG	NOT DONE	NOT DONE	NEG	NOT DONE	NOT DONE	NOT DONE	CONTROLE	NEG	NEG	0	0	0	0
030C	NEG	NOT DONE	NOT DONE	NEG	NOT DONE	NOT DONE	NOT DONE	CONTROLE	NEG	NEG	0	0	0	0
031C	NEG	NOT DONE	NOT DONE	NEG	NOT DONE	NOT DONE	NOT DONE	CONTROLE	NEG	NEG	0	0	0	0
032C	NEG	NOT DONE	NOT DONE	NEG	NOT DONE	NOT DONE	NOT DONE	CONTROLE	NEG	NEG	0	0	0	0
033C	NEG	NOT DONE	NOT DONE	NEG	NOT DONE	NOT DONE	NOT DONE	CONTROLE	NEG	NEG	0	0	0	0
034C	NEG	NOT DONE	NOT DONE	NEG	NOT DONE	NOT DONE	NOT DONE	CONTROLE	NEG	NEG	0	0	0	0
035C	NEG	NOT DONE	NOT DONE	NEG	NOT DONE	NOT DONE	NOT DONE	CONTROLE	NEG	NEG	0	0	0	1
036C	NEG	NOT DONE	NOT DONE	NEG	NOT DONE	NOT DONE	NOT DONE	CONTROLE	NEG	NEG	0	0	0	0
037C	NEG	NOT DONE	NOT DONE	NEG	NOT DONE	NOT DONE	NOT DONE	CONTROLE	NEG	NEG	0	0	0	0
038C	NEG	NOT DONE	NOT DONE	NEG	NOT DONE	NOT DONE	NOT DONE	CONTROLE	NEG	NEG	0	0	0	0
039C	NEG	NOT DONE	NOT DONE	NEG	NOT DONE	NOT DONE	NOT DONE	CONTROLE	NEG	NEG	1	1	1	1
040C	NEG	NOT DONE	NOT DONE	NEG	NOT DONE	NOT DONE	NOT DONE	CONTROLE	NEG	NEG	0	0	0	0
043C	NEG	NOT DONE	NOT DONE	NEG	NOT DONE	NOT DONE	NOT DONE	CONTROLE	NEG	NEG	0	0	0	0
044C	NEG	NOT DONE	NOT DONE	NEG	NOT DONE	NOT DONE	NOT DONE	CONTROLE	NEG	NEG	0	0	0	0
045C	NEG	NOT DONE	NOT DONE	NEG	NOT DONE	NOT DONE	NOT DONE	CONTROLE	NEG	NEG	0	0	0	0
046C	NEG	NOT DONE	NOT DONE	NEG	NOT DONE	NOT DONE	NOT DONE	CONTROLE	NEG	NEG	0	0	0	1
047C	NEG	NOT DONE	NOT DONE	NEG	NOT DONE	NOT DONE	NOT DONE	CONTROLE	NEG	NEG	0	0	0	0
048C	NEG	NOT DONE	NOT DONE	NEG	NOT DONE	NOT DONE	NOT DONE	CONTROLE	NEG	NEG	0	0	0	0
050C	NEG	NOT DONE	NOT DONE	NEG	NOT DONE	NOT DONE	NOT DONE	CONTROLE	NEG	NEG	0	0	0	0
051C	NEG	NOT DONE	NOT DONE	NEG	NOT DONE	NOT DONE	NOT DONE	CONTROLE	NEG	NEG	0	0	0	0
052C	NEG	NOT DONE	NOT DONE	NEG	NOT DONE	NOT DONE	NOT DONE	CONTROLE	NEG	NEG	0	0	0	0
053C	NEG	NOT DONE	NOT DONE	NEG	NOT DONE	NOT DONE	NOT DONE	CONTROLE	NEG	NEG	0	0	0	0
054C	NEG	NOT DONE	NOT DONE	NEG	NOT DONE	NOT DONE	NOT DONE	CONTROLE	NEG	NEG	0	0	0	0
055C	NEG	NOT DONE	NOT DONE	NEG	NOT DONE	NOT DONE	NOT DONE	CONTROLE	NEG	NEG	0	0	0	0
056C	NEG	NOT DONE	NOT DONE	NEG	NOT DONE	NOT DONE	NOT DONE	CONTROLE	NEG	NEG	0	0	0	1
058C	NEG	NOT DONE	NOT DONE	NEG	NOT DONE	NOT DONE	NOT DONE	CONTROLE	NEG	NEG	0	0	1	1
059C	NEG	NOT DONE	NOT DONE	NEG	NOT DONE	NOT DONE	NOT DONE	CONTROLE	NEG	NEG	0	0	0	0
060C	NEG	NOT DONE	NOT DONE	NEG	NOT DONE	NOT DONE	NOT DONE	CONTROLE	NEG	NEG	0	0	0	0
061C	NEG	NOT DONE	NOT DONE	NEG	NOT DONE	NOT DONE	NOT DONE	CONTROLE	NEG	NEG	0	0	0	0
062C	NEG	NOT DONE	NOT DONE	NEG	NOT DONE	NOT DONE	NOT DONE	CONTROLE	NEG	NEG	0	0	0	0
063C	NEG	NOT DONE	NOT DONE	NEG	NOT DONE	NOT DONE	NOT DONE	CONTROLE	NEG	NEG	0	0	0	0
064C	NEG	NOT DONE	NOT DONE	NEG	NOT DONE	NOT DONE	NOT DONE	CONTROLE	NEG	NEG	0	0	0	0
065C	NEG	NOT DONE	NOT DONE	NEG	NOT DONE	NOT DONE	NOT DONE	CONTROLE	NEG	NEG	0	0	0	0
066C	NEG	NOT DONE	NOT DONE	NEG	NOT DONE	NOT DONE	NOT DONE	CONTROLE	NEG	NEG	0	0	0	0
067C	NEG	NOT DONE	NOT DONE	NEG	NOT DONE	NOT DONE	NOT DONE	CONTROLE	NEG	NEG	0	0	0	0
068C	NEG	NOT DONE	NOT DONE	NEG	NOT DONE	NOT DONE	NOT DONE	CONTROLE	NEG	NEG	0	0	0	0
069C	NEG	NOT DONE	NOT DONE	NEG	NOT DONE	NOT DONE	NOT DONE	CONTROLE	NEG	NEG	0	0	0	0
070C	NEG	NOT DONE	NOT DONE	NEG	NOT DONE	NOT DONE	NOT DONE	CONTROLE	NEG	NEG	1	0	0	0
071C	NEG	NOT DONE	NOT DONE	NEG	NOT DONE	NOT DONE	NOT DONE	CONTROLE	NEG	NEG	1	0	0	1
072C	NEG	NOT DONE	NOT DONE	NEG	NOT DONE	NOT DONE	NOT DONE	CONTROLE	NEG	NEG	0	0	0	0
073C	NEG	NOT DONE	NOT DONE	NEG	NOT DONE	NOT DONE	NOT DONE	CONTROLE	NEG	NEG	0	0	0	0
074C	NEG	NOT DONE	NOT DONE	NEG	NOT DONE	NOT DONE	NOT DONE	CONTROLE	NEG	NEG	0	0	0	0
075C	NEG	NOT DONE	NOT DONE	NEG	NOT DONE	NOT DONE	NOT DONE	CONTROLE	NEG	NEG	0	0	0	0
076C	NEG	NOT DONE	NOT DONE	NEG	NOT DONE	NOT DONE	NOT DONE	CONTROLE	NEG	NEG	0	0	0	0
077C	NEG	NOT DONE	NOT DONE	NEG	NOT DONE	NOT DONE	NOT DONE	CONTROLE	NEG	NEG	0	0	0	0
078C	NEG	NOT DONE	NOT DONE	NEG	NOT DONE	NOT DONE	NOT DONE	CONTROLE	NEG	NEG	0	0	0	0
079C	NEG	NOT DONE	NOT DONE	NEG	NOT DONE	NOT DONE	NOT DONE	CONTROLE	NEG	NEG	0	0	0	0
080C	NEG	NOT DONE	NOT DONE	NEG	NOT DONE	NOT DONE	NOT DONE	CONTROLE	NEG	NEG	0	0	0	0
081C	NEG	NOT DONE	NOT DONE	NEG	NOT DONE	NOT DONE	NOT DONE	CONTROLE	NEG	NEG	0	0	0	0
082C	NEG	NOT DONE	NOT DONE	NEG	NOT DONE	NOT DONE	NOT DONE	CONTROLE	NEG	NEG	0	0	0	0
083C	NEG	NOT DONE	NOT DONE	NEG	NOT DONE	NOT DONE	NOT DONE	CONTROLE	NEG	NEG	0	0	0	0
084C	NEG	NOT DONE	NOT DONE	NEG	NOT DONE	NOT DONE	NOT DONE	CONTROLE	NEG	NEG	0	0	0	0
085C	NEG	NOT DONE	NOT DONE	NEG	NOT DONE	NOT DONE	NOT DONE	CONTROLE	NEG	NEG	0	0	0	0
086C	NEG	NOT DONE	NOT DONE	NEG	NOT DONE	NOT DONE	NOT DONE	CONTROLE	NEG	NEG	0	0	0	0
087C	NEG	NOT DONE	NOT DONE	NEG	NOT DONE	NOT DONE	NOT DONE	CONTROLE	NEG	NEG	0	0	0	0
088C	NEG	NOT DONE	NOT DONE	NEG	NOT DONE	NOT DONE	NOT DONE	CONTROLE	NEG	NEG	0	0	0	0
089C	NEG	NOT DONE	NOT DONE	NEG	NOT DONE	NOT DONE	NOT DONE	CONTROLE	NEG	NEG	0	0	0	0
090C	NEG	NOT DONE	NOT DONE	NEG	NOT DONE	NOT DONE	NOT DONE	CONTROLE	NEG	NEG	0	0	0	0
091C	NEG	NOT DONE	NOT DONE	NEG	NOT DONE	NOT DONE	NOT DONE	CONTROLE	NEG	NEG	0	0	0	0
092C	NEG	NOT DONE	NOT DONE	NEG	NOT DONE	NOT DONE	NOT DONE	CONTROLE	NEG	NEG	0	0	0	0
093C	NEG	NOT DONE	NOT DONE	NEG	NOT DONE	NOT DONE	NOT DONE	CONTROLE	NEG	NEG	0	0	0	0
094C	NEG	NOT DONE	NOT DONE	NEG	NOT DONE	NOT DONE	NOT DONE	CONTROLE	NEG	NEG	0	0	0	0
095C	NEG	NOT DONE	NOT DONE	NEG	NOT DONE	NOT DONE	NOT DONE	CONTROLE	NEG	NEG	0	0	0	0
096C	NEG	NOT DONE	NOT DONE	NEG	NOT DONE	NOT DONE	NOT DONE	CONTROLE	NEG	NEG	0	0	0	0
097C	NEG	NOT DONE	NOT DONE	NEG	NOT DONE	NOT DONE	NOT DONE	CONTROLE	NEG	NEG	0	0	0	0
098C	NEG	NOT DONE	NOT DONE	NEG	NOT DONE	NOT DONE	NOT DONE	CONTROLE	NEG	NEG	0	0	0	0
099C	NEG	NOT DONE	NOT DONE	NEG	NOT DONE	NOT DONE	NOT DONE	CONTROLE	NEG	NEG	0	0	0	0
100C	NEG	NOT DONE	NOT DONE	NEG	NOT DONE	NOT DONE	NOT DONE	CONTROLE	NEG	NEG	1	1	1	1
101C	NEG	NOT DONE	NOT DONE	NEG	NOT DONE	NOT DONE	NOT DONE	CONTROLE	NEG	NEG	0	0	0	0
102C	NEG	NOT DONE	NOT DONE	NEG	NOT DONE	NOT DONE	NOT DONE	CONTROLE	NEG	NEG	0	0	0	0
103C	NEG	NOT DONE	NOT DONE	NEG	NOT DONE	NOT DONE	NOT DONE	CONTROLE	NEG	NEG	0	0	0	0
104C	NEG	NOT DONE	NOT DONE	NEG	NOT DONE	NOT DONE	NOT DONE	CONTROLE	NEG	NEG	0	0	0	0
105C	NEG	NOT DONE	NOT DONE	NEG	NOT DONE	NOT DONE	NOT DONE	CONTROLE	NEG	NEG	0	0	0	0
106C	NEG	NOT DONE	NOT DONE	NEG	NOT DONE	NOT DONE	NOT DONE	CONTROLE	NEG	NEG	0	0	0	0
107C	NEG	NOT DONE	NOT DONE	NEG	NOT DONE	NOT DONE	NOT DONE	CONTROLE	NEG	NEG	0	0	0	0
108C	NEG	NOT DONE	NOT DONE	NEG	NOT DONE	NOT DONE	NOT DONE	CONTROLE	NEG	NEG	0	0	0	0
109C	NEG	NOT DONE	NOT DONE	NEG	NOT DONE	NOT DONE	NOT DONE	CONTROLE	NEG	NEG	0	0	0	0
110C	NEG	NOT DONE	NOT DONE	NEG	NOT DONE	NOT DONE	NOT DONE	CONTROLE	NEG	NEG	0	0	0	0
111C	NEG	NOT DONE	NOT DONE	NEG	NOT DONE	NOT DONE	NOT DONE	CONTROLE	NEG	NEG	0	0	0	0
112C	NEG	NOT DONE	NOT DONE	NEG	NOT DONE	NOT DONE	NOT DONE	CONTROLE	NEG	NEG	0	0	0	0
113C	NEG	NOT DONE	NOT DONE	NEG	NOT DONE	NOT DONE	NOT DONE	CONTROLE	NEG	NEG	0	0	0	0
114C	NEG	NOT DONE	NOT DONE	NEG	NOT DONE	NOT DONE	NOT DONE	CONTROLE	NEG	NEG	0	0	0	0
115C	NEG	NOT DONE	NOT DONE	NEG	NOT DONE	NOT DONE	NOT DONE	CONTROLE	NEG	NEG	0	0	0	0
116C	NEG	NOT DONE	NOT DONE	NEG	NOT DONE	NOT DONE	NOT DONE	CONTROLE	NEG	NEG	0	0	0	0
117C	NEG	NOT DONE	NOT DONE	NEG	NOT DONE	NOT DONE	NOT DONE	CONTROLE	NEG	NEG	0	0	0	0
118C	NEG	NOT DONE	NOT DONE	NEG	NOT DONE	NOT DONE	NOT DONE	CONTROLE	NEG	NEG	0	0	0	0
